# Supplementary material for: Timed Up-and-Go Dual-Task Testing in the Assessment of Cognitive Function: A Mixed Methods Observational Study for Development of the UDDGait Protocol
Source: Int J Environ Res Public Health. 2020 Mar 5;17(5):1715. doi: 10.3390/ijerph17051715 (PMC7084863; doi:10.3390/ijerph17051715)
Supplement: Supplementary file 1 [file ijerph-17-01715-s001.zip]

Archive with 2 entries (2 files):
- Video S1-Mild Cognitive Impairment.mp4
- Video S2-Dementia Diagnosis.mp4
